# Supplementary material for: The Mutational Spectrum of Pre- and Post-Neoadjuvant Chemotherapy Triple-Negative Breast Cancers
Source: Genes (Basel). 2023 Dec 23;15(1):27. doi: 10.3390/genes15010027 (PMC10815241; doi:10.3390/genes15010027)
Supplement: Supplementary file 1 [file genes-15-00027-s001.zip]

Archive with 2 entries (2 files):
- Aguilar-Mahecha et al SupplTables Finalv2.xlsx
- Supplementary Figure S1 GENES.pdf
